# Supplementary material for: Genome-wide discovery of selection signatures in four Anatolian sheep breeds revealed by ddRADseq
Source: Sci Rep. 2024 Sep 3;14:20518. doi: 10.1038/s41598-024-71617-7 (PMC11371811; doi:10.1038/s41598-024-71617-7)
Supplement: Supplementary file 1 — Supplementary Table 1. [file 41598_2024_71617_MOESM1_ESM.xlsx]

## Sheet: Page_1
Supplementary Table 1. An overview of selection signals detected by different approaches in four Anatolian sheep and their effects on phenotype.
Chromosome	Start position	End position	Gene	Method				Number of QTL associated SNPs	Effect(s) on phenotype
				ROH	iHS	RSB	FST
1	97802499	98066795	PDE4DIP	-	GKR, KRK, and MKR	KRK-GKR and KRK-MKR	-	-	-
	109680400	109880400	OR6K6, OR6N1, and OR6N2	GKR	-	-	KRK-MKR	1	Red blood cell count
	272176895	272650767	PIK3R4 and COL6A6	-	AKR and MKR	AKR-GKR, KRK-GKR, and KRK-MKR	-	1	Mean fiber diameter
	272176894	274856706	COL6A5	-	AKR	KRK-MKR	-	2	Mean fiber diameter
2	21516949	21720045	GRIN3A, RNF20, PGAP4, and ALDOB	-	AKR	KRK-GKR and KRK-MKR	-	-	-
	42489389	42712922	LOXL2	-	AKR, GKR, and KRK	AKR-KRK, AKR-MKR, KRK-GKR, MKR-GKR	-	2	Milk content
			R3HCC1, CHMP7, and RHOBTB2	-	All breeds	All breeds	-
			PEBP4	-	GKR and KRK	AKR-MKR, KRK-GKR, KRK-MKR	-
	247576280	250142232	ARHGEF10L	-	-	AKR-KRK	MKR-GKR	3	Milk yield and content
3	10593967	10793967	MAPKAP1, GAPVD1, HSPA5, and RABEPK	-	AKR and KRK	AKR-KRK	-	-	-
	60389749	60589749	CHCHD5 and POLR1B	-	AKR	-	AKR-MKR	-	-
4	8564936	8764936	CDK14	-	KRK	-	AKR-KRK and MKR-GKR	-	-
	43442950	43642950	MAGI2	-	-	AKR-MKR	AKR-MKR, AKR-GKR, and KRK-MKR	-	-
5	5956088	6156088	SIN3B, NWD1, and TMEM38A	-	KRK	AKR-KRK	-	-	-
6	106248959	106248959	CLNK	-	AKR	MKR-GKR	-	-	-
	115331226	115531284	ACOX3 and TRMT44	-	All breeds	AKR-GKR, AKR-KRK, and MKR-GKR	-	-	-
			CPZ	-	AKR, KRK, and MKR	AKR-GKR, AKR-KRK, and MKR-GKR	-
7	99180378	99380378	FOXN3	-	GKR	AKR-GKR	-	-	-
8	29520369	29720369	SEC63 and SCML4	-	GKR and MKR	AKR-KRK	-	-	-
	74048114	74248143	PCMT1	-	AKR and KRK	AKR-KRK	-	-	-
9	37194267	37394267	FAM110B	-	All breeds	KRK-GKR and MKR-GKR	-	2	Milk content
	90003796	90203796	CA1	-	MKR	KRK-MKR	-	-	-
10	35786998	36028347	ZDHHC20, SAP18, LATS2, and XPO4	KRK	-	-	KRK-MKR	-	-
	76390095	76623022	PCCA, GGACT, and TMTC4	-	GKR and MKR	AKR-GKR, KRK-GKR and MKR-GKR	-	-	-
11	37125542	37659771	B4GALNT2, IGF2BP1, GIP, SNF8, UBE2Z, and CALCOCO2	-	-	KRK-GKR	AKR-KRK	4	Total lambs born and trombocyte count
	37997418	38197418	CBX1, NFE2L1, and COPZ2	GKR	KRK	KRK-MKR	-	-	-
			CDK5RAP3, PRR15L, PNPO, and SP2	GKR	-	KRK-MKR	-
	60581372	60781372	ABCA10, ABCA6, and ABCA9	-	GKR	AKR-KRK	-	-	-
12	78404452	78604452	ZNF281	-	AKR	KRK-MKR	-	-	-
13	5192220	5392647	BEND7, PRPF18, and FRMD4A	-	AKR, GKR, and MKR	AKR-GKR, KRK-GKR and AKR-MKR	-	2	Immunoglobulin A level
	52466919	52985774	PDYN	-	-	AKR-KRK and AKR-MKR	AKR-KRK	-	-
	53255835	53455835	GINS1	-	-	AKR-KRK	AKR-KRK	-	-
	80928802	81128802	TSHZ2	-	AKR	KRK-GKR and MKR-GKR	-	2	Total fat area
	81992425	82192425	DOK5	-	GKR, KRK, and MKR	AKR-MKR	-	-	-
14	5170340	5370340	WWOX	-	GKR	KRK-GKR and MKR-GKR	-	-	-
	9506975	9706975	CDH13	-	AKR	-	AKR-GKR	-	-
	23385958	23585958	SLC6A2, MT3, and MT4	-	AKR	AKR-GKR and AKR-KRK	-	1	Body weight
	35418359	35634729	CDH3	MKR	-	AKR-GKR	-	-	-
	39674325	39874325	POP4, PLEKHF1, and C19orf12	-	-	AKR-KRK	KRK-GKR	-	-
	41223408	41425521	TSHZ3	-	MKR	AKR-KRK and AKR-MKR	-	-	-
15	403785	603785	OR4C16	GKR	KRK	-	-	-	-
	33747305	33947485	GRAMD1B	-	All breeds	KRK-GKR and KRK-MKR	-	3	Hematocrit and immunoglobulin A level
	73091830	73304401	ACCS, EXT2, and ALX4	-	-	AKR-GKR and KRK-GKR	AKR-GKR and KRK-GKR	-	-
	78295990	78495990	OR8K1	-	GKR	AKR-GKR, AKR-MKR and KRK-MKR	-	1	Entropion
	81099957	81300108	OR5A1	-	All breeds	MKR-GKR	-	3	Entropion
16	23343023	23543023	IL6ST and IL31RA	-	-	KRK-GKR	KRK-MKR	-	-
17	14317047	14517047	FREM3, SMARCA5, and GAB1	-	AKR and GKR	AKR-GKR, AKR-KRK, and AKR-MKR	-	-	-
	70994935	71194999	ZNF280B	-	GKR, KRK, and MKR	AKR-GKR, AKR-KRK, AKR-MKR, and KRK-GKR	KRK-GKR	-	-
18	7092699	7292699	IGF1R	-	-	AKR-MKR	AKR-MKR and AKR-KRK	1	Fecal egg count
19	45650155	45850155	WNT5A	-	GKR, KRK, and MKR	AKR-KRK	-	-	-
	52574651	52775086	CCDC12, PTH1R, MYL3, and PRSS42P		-	-	MKR-GKR	4	Milk content and muscle density
	58766915	59029620	IQSEC1	-	AKR and MKR	-	AKR-GKR and MKR-GKR	-	-
			ACAD9, CFAP92, GP9, RAB43, and ISY1	-	AKR, GKR, and MKR	-	AKR-GKR and MKR-GKR
20	18014044	18214044	SUPT3H	KRK	GKR	-	-	-	-
	26088072	26288072	NOTCH4, PBX2, and AGER	-	AKR and MKR	AKR-GKR	-	-	-
21	0	200000	PANX1	-	AKR and GKR	KRK-GKR and KRK-MKR	-	-	-
	31046527	31246527	OPCML	-	MKR	AKR-KRK	-	-	-
	35283141	35565631	PAG9	-	AKR and MKR	AKR-MKR and KRK-MKR	-	-	-
	43743761	43943761	ANO1	-	-	AKR-GKR, AKR-KRK, and MKR-GKR	AKR-KRK	2	Fecal egg count
			FADD and CTTN	-	-	AKR-GKR and MKR-GKR	AKR-KRK
	46109730	46309730	IFITM10	-	AKR	-	AKR-GKR and AKR-MKR	2	Immunoglobulin A level
	42605913	42805913	TPCN2	-	-	AKR-KRK	KRK-MKR	-	-
22	6000148	6200196	MBL2	-	AKR, GKR, and KRK	MKR-GKR	-	7	Immunoglobulin A level and carcass traits
23	37500261	37700261	SMCHD1, EMILIN2, and LPIN2	-	GKR and KRK	AKR-GKR, AKR-KRK and AKR-MKR	-	4	Immunoglobulin A level and milk content
24	25707207	25907207	KATNIP and GSG1L	-	KRK	KRK-GKR	-	4	Carcass traits
	39993029	40193029	SDK1	-	AKR	AKR-KRK	AKR-GKR	-	-
25	9826717	10026717	RYR2 and ZP4	-	GKR	MKR-GKR	-	-	-
	27116037	27346254	CDH23	-	-	MKR-GKR	AKR-MKR and KRK-MKR	1	Kleiber ratio
			VSIR, and PSAP	-	-	MKR-GKR	KRK-MKR
	44702118	44902156	COG2	-	GKR, KRK, and MKR	KRK-MKR	-	-	-
26	41507853	41711837	UBE2E2	-	AKR, GKR, and MKR	AKR-GKR, KRK-GKR, and MKR-GKR	-	-	-
